# Supplementary material for: Transcriptomic Analysis of the Porcine Gut in Response to Heat Stress and Dietary Soluble Fiber from Beet Pulp
Source: Genes (Basel). 2022 Aug 16;13(8):1456. doi: 10.3390/genes13081456 (PMC9408315; doi:10.3390/genes13081456)
Supplement: Supplementary file 1 [file genes-13-01456-s001.zip]

Archive with 5 entries (5 files):
- genes-1830458-supplementary.pdf
- Supplementary_Figure S1.jpg
- Supplementary_FileS1.xlsx
- Supplementary_FileS2.xlsx
- Supplementary_FileS3.xlsx
