# Supplementary material for: Transcriptomic Analysis of the Porcine Gut in Response to Heat Stress and Dietary Soluble Fiber from Beet Pulp
Source: Genes (Basel). 2022 Aug 16;13(8):1456. doi: 10.3390/genes13081456 (PMC9408315; doi:10.3390/genes13081456)
Supplement: Supplementary file 1 [file genes-13-01456-s001.zip › Supplementary_FileS1.xlsx]

## Sheet: Sheet1
Group	Sample	Total read bases (bp)	Total reads	GC(%)	AT(%)	Q20(%)	Q30(%)
NT	NT-1	4727669004	46808604	53.15	46.85	97.36	93.51
	NT-2	4991882984	49424584	51.65	48.35	97.75	94.16
	NT-3	4407342858	43637058	51.8	48.2	97.57	93.84
HS	HS-1	5314875126	52622526	52.41	47.59	97.47	93.65
	HS-2	4756143732	47090532	52.15	47.85	97.43	93.51
	HS-3	4923866252	47761052	52.74	47.26	97.15	93.33
HS+BP	HS+BP-1	5451246134	53972734	52.8	47.2	97.45	93.66
	HS+BP-2	5234132402	51912202	53.14	46.86	97.29	93.49
	HS+BP-3	5102899559	50523758	52.61	47.39	97.49	93.73
