# Supplementary material for: Transcriptomic Analysis of the Porcine Gut in Response to Heat Stress and Dietary Soluble Fiber from Beet Pulp
Source: Genes (Basel). 2022 Aug 16;13(8):1456. doi: 10.3390/genes13081456 (PMC9408315; doi:10.3390/genes13081456)
Supplement: Supplementary file 1 [file genes-13-01456-s001.zip › Supplementary_FileS2.xlsx]

## Sheet: Sheet1
Samples	Left reads_input	Left reads_Mapped	Left reads_multiple alignments	Right reads_input	Right reads_Mapped	Right reads_multiple alignments	Overall read mapping rate (%)	Aliged pairs	Aligned pairs_multiple alignments	Aligned pairs_discordant alignments	Concordant pair alignment rate (%)
NT-1	22004317	21158646	2187054	22004317	21103987	2191973	96	20619578	2128017	383372	92
NT-2	24811569	23871881	1859207	24811569	23822720	1860986	96.1	23257465	1782515	386212	92.2
NT-3	25425879	24454355	2711339	25425879	24403224	2699591	96.1	23793005	2645166	470808	91.7
HS-1	23459461	22549582	1372036	23459461	22440057	1357464	95.9	21968844	1293262	225671	92.7
HS-2	24328008	23261154	2528251	24328008	23180349	2531474	95.4	22647958	2462787	358161	91.6
HS-3	22211727	21369917	1745356	22211727	21297483	1733482	96	20809527	1683273	396565	91.9
HS+BP-1	20627760	19903487	1344699	20627760	19821921	1332292	96.3	19420063	1294831	228077	93
HS+BP-2	22318461	21263754	2053525	22318461	21148868	2040813	95	20634679	1974046	318204	91
HS+BP-3	23836681	22825135	2250077	23836681	22755298	2239717	95.6	22187173	2170307	462734	91.1
