# Supplementary material for: Transcriptomic Analysis of the Porcine Gut in Response to Heat Stress and Dietary Soluble Fiber from Beet Pulp
Source: Genes (Basel). 2022 Aug 16;13(8):1456. doi: 10.3390/genes13081456 (PMC9408315; doi:10.3390/genes13081456)
Supplement: Supplementary file 1 [file genes-13-01456-s001.zip › Supplementary_FileS3.xlsx]

## Sheet: Sheet1
Filter: 81		Fold change			p-value				Average of normalized data (log2)			Normalized data (log2)									Raw data									KEGG input				Annotation
ID	Gene symbol	HS/TN	HS+BP/TN	HS+BP/HS	HS/TN	HS+BP/TN	HS+BP/HS	Oneway Anova	TN	HS	HS+BP	TN-1	TN-2	TN-3	HS-1	HS-2	HS-3	HS+BP-1	HS+BP-2	HS+BP-3	TN-1	TN-2	TN-3	HS-1	HS-2	HS-3	HS+BP-1	HS+BP-2	HS+BP-3	Entrez gene ID	HS/TN	HS+BP/TN	HS+BP/HS	gene_id	seqnames	start	end	width	strand	source	type	Name	gbkey	gene_biotype	gene	transcript_id	protein_id	product	description
330	LOC102166944	0.325181	0.496187	1.52588	5e-05	5e-05	0.0186	0.143493	6.88833	5.26764	5.87729	5.97217	7.53236	6.74811	2.87365	4.52828	6.41217	5.79431	6.19076	5.57895	251	987	477	34	101	376	224	326	198	102166944	#87CEEB,black	#87CEEB,black	#FFA07A,black	gene10296	NC_010448.4	18660665	18662000	1336	+	Gnomon	gene	LOC102166944	Gene	protein_coding	LOC102166944	XM_021093891.1	XP_020949550.1	uncharacterized protein LOC102166944 isoform X2	.
331	MT1A	0.478598	0.645373	1.34846	5e-05	0.0019	0.0287	0.288184	8.96195	7.89884	8.33016	7.59094	9.01017	9.62132	8.39877	7.26711	7.81028	7.98532	8.65379	8.27295	457	1623	2103	1028	408	603	613	1094	768	397417	#87CEEB,black	#B0E0E6,black	#FFE4B3,black	gene10297	NC_010448.4	18672016	18673673	1658	+	BestRefSeq	gene	MT1A	Gene	protein_coding	MT1A	NM_001001266.2	NP_001001266.1	metallothionein-1A	metallothionein 1A
579	GPT2	0.472132	0.451604	0.956521	5e-05	5e-05	0.74865	0.0589533	4.65785	3.57511	3.51097	4.77824	4.30823	4.83183	4.18911	3.8255	1.73837	4.1848	3.20027	2.77025	1447	1353	1605	1204	823	134	934	477	330	100521318	#87CEEB,black	#87CEEB,black		gene10520	NC_010448.4	37625428	37669695	44268	-	Gnomon	gene	GPT2	Gene	protein_coding	GPT2	XM_003126995.4	XP_003127043.1	alanine aminotransferase 2	.
702	HSPB6	2.19126	2.6288	1.19968	5e-05	5e-05	0.2608	0.221903	6.22395	7.35571	7.61836	6.53521	6.30563	5.71136	6.53924	6.82817	8.1535	6.99958	8.16891	7.44068	1605	1798	972	2061	2238	5250	2225	5402	3134	494560	#FF6347,black	#FF6347,black		gene10631	NC_010448.4	45181439	45184011	2573	-	Gnomon	gene	HSPB6	Gene	protein_coding	HSPB6	XM_003127059.4	XP_003127107.1	heat shock protein beta-6	.
770	PPP1R14A	2.19377	2.33676	1.06518	5e-05	5e-05	0.70495	0.213019	5.38865	6.52207	6.61316	5.57564	5.36149	5.20468	5.73783	5.84521	7.3651	6.36804	6.75126	6.69151	362	405	281	499	497	1332	630	911	826	397610	#FF6347,black	#FF6347,black		gene10693	NC_010448.4	47167105	47174299	7195	-	BestRefSeq%2CGnomon	gene	PPP1R14A	Gene	protein_coding	PPP1R14A	XM_021093577.1	XP_020949236.1	protein phosphatase 1 regulatory subunit 14A isoform X1	protein phosphatase 1 regulatory inhibitor subunit 14A
1004	CKM	3.12764	4.09473	1.30921	5e-05	5e-05	0.0629	0.154645	3.70645	5.35153	5.74022	2.94086	4.15786	3.76916	4.28869	4.50573	6.32599	5.08138	6.02862	5.93599	124	411	253	442	461	1559	613	1281	1159	397264	#FF6347,black	#FF4500,black	#FFE4B3,black	gene10903	NC_010448.4	51704021	51716935	12915	-	BestRefSeq%2CGnomon	gene	CKM	Gene	protein_coding	CKM	XM_021093542.1	XP_020949201.1	creatine kinase M-type isoform X1	creatine kinase, M-type
1028	DMPK	1.98833	2.42939	1.22183	5e-05	5e-05	0.2035	0.15588	3.76315	4.7547	5.04374	4.07388	3.77234	3.35436	4.19709	4.12061	5.49991	4.75496	5.44454	4.82812	711	737	446	1006	842	2095	1155	2047	1280	100627008	#FFA07A,black	#FF6347,black		gene10925	NC_010448.4	52100259	52110822	10564	-	Gnomon	gene	DMPK	Gene	protein_coding	DMPK	XM_021094591.1	XP_020950250.1	myotonin-protein kinase isoform X9	.
1382	SYNM	2.00108	2.74308	1.3708	0.0002	5e-05	0.10195	0.113174	5.55114	6.55192	7.00694	6.03023	5.58247	4.77562	5.83141	5.99689	7.32801	6.67586	7.35537	6.90516	5844	5603	2578	6503	6498	15187	9186	15777	11184	100623833	#FF6347,black	#FF6347,black	#FFE4B3,black	gene1125	NC_010443.5	137855644	137883914	28271	+	Gnomon	gene	SYNM	Gene	protein_coding	SYNM	XM_021098348.1	XP_020954007.1	LOW QUALITY PROTEIN: synemin	.
2582	NEXN	2.02647	2.07707	1.02497	0.0491	0.03095	0.93735	0.273825	3.10037	4.11934	4.15492	3.55718	3.087	2.44911	3.55332	3.53463	4.84855	3.36023	4.46761	4.39558	406	366	205	503	453	1111	401	839	792	100510913	#FF6347,black	#FF6347,black		gene12339	NC_010448.4	135315000	135382911	67912	-	Gnomon	gene	NEXN	Gene	protein_coding	NEXN	XM_021096442.1	XP_020952101.1	nexilin isoform X3	.
2707	CYP2J34	0.837482	1.70324	2.03376	0.2043	0.00195	5e-05	0.672704	3.88177	3.6259	4.65005	3.47215	4.47926	3.43581	3.79289	3.78561	3.23042	5.91248	3.17616	2.5972	241	669	253	393	347	211	1415	206	125	100524750		#FFA07A,black	#FF6347,black	gene12453	NC_010448.4	152468950	152496516	27567	+	BestRefSeq	gene	CYP2J34	Gene	protein_coding	CYP2J34	NM_001244633.1	NP_001231562.1	cytochrome P450, family 2, subfamily J, polypeptide 34	cytochrome P450, family 2, subfamily J, polypeptide 34
2878	TSPAN1	0.417996	0.470768	1.12625	5e-05	5e-05	0.3743	0.134523	6.13089	4.87245	5.04398	5.27386	5.85746	6.82739	5.21244	4.49573	4.81966	5.31302	4.9892	4.77907	584	1149	1849	713	383	449	604	510	425	100511571	#87CEEB,black	#87CEEB,black		gene12607	NC_010448.4	165224619	165229516	4898	-	BestRefSeq%2CGnomon	gene	TSPAN1	Gene	protein_coding	TSPAN1	XM_005665450.3	XP_005665507.1	tetraspanin-1 isoform X1	tetraspanin 1
3578	SFTA2	0.56853	0.496097	0.872597	0.0005	5e-05	0.38865	0.42451	5.6706	4.85591	4.6593	4.69359	4.94098	6.58815	5.15312	4.54751	4.80257	5.31265	4.39491	3.90935	169	266	706	301	172	197	265	149	99	100520390	#B0E0E6,black	#87CEEB,black		gene13248	NC_010449.5	23420430	23421469	1040	-	Gnomon	gene	SFTA2	Gene	protein_coding	SFTA2	XM_003128304.3	XP_003128352.1	surfactant-associated protein 2	.
3633	HSP70.2	1.68666	2.61679	1.55147	0.0445	5e-05	0.08655	0.144883	7.57082	8.32499	8.95862	7.96143	7.47688	7.1598	7.52674	9.19136	7.59251	8.76001	8.59084	9.39545	5901	5540	3643	5582	15769	4812	10291	9815	16574	396648	#FFA07A,black	#FF6347,black	#FFA07A,black	gene13298	NC_010449.5	23925929	23927854	1926	+	BestRefSeq	gene	HSP70.2	Gene	protein_coding	HSP70.2	NM_213766.1	NP_998931.1	heat shock 70 kDa protein 1B	heat shock protein 70.2
4051	GSTA1	2.48838	2.40499	0.966491	5e-05	5e-05	0.81705	0.244475	6.01601	7.33121	7.28204	6.88977	5.09555	5.37041	8.10754	5.8993	7.20557	7.52473	7.21404	7.06921	1332	495	496	3987	754	1768	2082	1809	1567	397682	#FF6347,black	#FF6347,black		gene13677	NC_010449.5	46538743	46550781	12039	-	BestRefSeq	gene	GSTA1	Gene	protein_coding	GSTA1	NM_214389.2	NP_999554.2	glutathione S-transferase alpha M14	glutathione S-transferase alpha 1
4052	LOC106504562	2.0119	2.41672	1.20122	5e-05	5e-05	0.21645	0.3036	5.77236	6.78091	7.04541	5.18774	6.20427	5.74931	7.24815	6.44922	6.49978	7.75928	7.15143	5.22701	478	1291	771	2608	1322	1281	2916	2056	510	106504562	#FF6347,black	#FF6347,black		gene13678	NC_010449.5	46553813	46567596	13784	-	Gnomon	gene	LOC106504562	Gene	lncRNA	LOC106504562	.	.	.	.
4381	CFL2	1.97578	2.24979	1.13868	5e-05	5e-05	0.3541	0.207851	3.69063	4.67305	4.86042	3.936	3.87647	3.12813	3.95203	4.05219	5.47467	4.5228	5.08112	4.92165	514	650	307	696	618	1631	796	1244	1151	497233	#FFA07A,black	#FF6347,black		gene13978	NC_010449.5	65090170	65094521	4352	+	BestRefSeq%2CGnomon	gene	CFL2	Gene	protein_coding	CFL2	XM_005656299.3	XP_005656356.1	cofilin-2 isoform X1	cofilin 2
4444	GZMB	0.373633	0.431686	1.15537	5e-05	5e-05	0.2933	0.0107441	7.6393	6.21899	6.42735	7.30608	7.64889	7.9018	6.34804	6.8765	4.61542	6.64527	6.15503	6.44022	1477	2470	2431	968	1240	236	935	717	837	100233184	#87CEEB,black	#87CEEB,black		gene14033	NC_010449.5	74705499	74708781	3283	+	BestRefSeq	gene	GZMB	Gene	protein_coding	GZMB	NM_001143710.1	NP_001137182.1	granzyme B precursor	granzyme B (granzyme 2, cytotoxic T-lymphocyte-associated serine esterase 1)
4505	LOC102723301	1.71571	2.11431	1.23232	0.00025	5e-05	0.14265	0.198831	8.11963	8.89844	9.19982	8.69644	7.1756	8.10319	8.39602	8.28524	9.61243	9.44742	8.82789	9.25642	499	231	383	519	416	1121	864	650	777	102723301	#FFA07A,black	#FF6347,black		gene1409	NC_010443.5	179457000	179457281	282	+	BestRefSeq	gene	LOC102723301	Gene	SRP_RNA	LOC102723301	.	.	.	RNA, 7SL, cytoplasmic 1
4979	FOS	0.574353	0.442578	0.770569	0.0016	5e-05	0.1093	0.678147	4.87085	4.07086	3.69486	3.21185	6.16182	2.79034	5.02711	3.18594	3.12252	4.00178	4.13026	2.41089	107	1203	83	524	119	106	195	231	58	100144486	#B0E0E6,black	#87CEEB,black	#E0FFFF,black	gene14516	NC_010449.5	98449508	98451971	2464	+	BestRefSeq	gene	FOS	Gene	protein_coding	FOS	NM_001123113.1	NP_001116585.1	proto-oncogene c-Fos	Fos proto-oncogene, AP-1 transcription factor subunit
6312	SPARCL1	1.50655	2.07428	1.37685	0.1082	0.00275	0.1885	0.10519	6.64376	7.23501	7.69638	6.79906	6.8985	6.11517	6.40417	7.05172	7.87387	7.46666	7.9326	7.65137	4463	6340	2876	4321	6064	9687	6997	10476	8252	100037275	#FFA07A,black	#FF6347,black	#FFE4B3,black	gene15731	NC_010450.4	131386804	131431427	44624	+	BestRefSeq%2CGnomon	gene	SPARCL1	Gene	protein_coding	SPARCL1	XM_005667002.3	XP_005667059.1	SPARC-like protein 1 isoform X4	SPARC like 1
6671	HBB	1.69348	3.88577	2.29456	0.00075	5e-05	0.0002	0.410872	7.75886	8.51885	9.71706	7.37495	8.1448	7.64939	8.02769	7.2308	9.42885	7.92711	10.8897	8.58609	661	1491	883	1335	673	3033	983	8466	1599	407066	#FFA07A,black	#FF6347,black	#FF6347,black	gene16056	NC_010451.4	4800683	4801941	1259	-	BestRefSeq	gene	HBB	Gene	protein_coding	HBB	NM_001144841.1	NP_001138313.1	hemoglobin subunit beta	hemoglobin, beta
7176	CRYAB	1.87669	2.14342	1.14213	0.0087	0.0005	0.551	0.0964531	3.78828	4.69647	4.88819	3.68968	3.86394	3.8058	3.80053	5.03649	4.95568	4.37256	5.17991	4.99443	105	160	135	147	313	288	171	339	280	100519789	#FFA07A,black	#FF6347,black		gene16518	NC_010451.4	39638505	39643530	5026	-	Gnomon	gene	CRYAB	Gene	protein_coding	CRYAB	XM_021062778.1	XP_020918437.1	alpha-crystallin B chain	.
7239	TAGLN	2.36296	2.98652	1.26389	0.0006	5e-05	0.3494	0.188674	8.87423	10.1148	10.4527	8.89923	9.07514	8.61078	9.35201	9.34114	10.9833	9.88529	10.9554	10.314	6570	9759	5812	11506	10129	29562	13046	29504	18166	397021	#FF6347,black	#FF6347,black	#FFE4B3,black	gene16575	NC_010451.4	44561756	44567385	5630	+	BestRefSeq%2CGnomon	gene	TAGLN	Gene	protein_coding	TAGLN	XM_005667371.3	XP_005667428.1	transgelin isoform X2	transgelin
7259	CD3E	0.497909	0.600847	1.20674	5e-05	0.0001	0.16165	0.102265	6.62212	5.61607	5.88719	6.12907	6.48617	7.08617	5.84869	6.01424	4.63671	6.07821	5.41607	6.07244	978	1654	2070	1028	1024	359	946	638	975	397455	#87CEEB,black	#B0E0E6,black		gene16593	NC_010451.4	45619730	45633972	14243	+	BestRefSeq	gene	CD3E	Gene	protein_coding	CD3E	NM_214227.1	NP_999392.1	T-cell surface glycoprotein CD3 epsilon chain precursor	CD3e molecule
7632	C4BPA	0.984432	1.29288	1.31333	0.9249	0.1671	0.14445	0.00502145	8.57745	8.55481	8.94804	8.59275	8.54144	8.5975	8.53725	8.41831	8.69543	8.84531	9.0569	8.93406	11401	14454	12326	14019	11478	12899	13562	16828	14951	100520761		#FFE4B3,black	#FFE4B3,black	gene16933	NC_010451.4	67726159	67774369	48211	+	Gnomon	gene	C4BPA	Gene	protein_coding	C4BPA	XM_013979647.2	XP_013835101.2	C4b-binding protein alpha chain isoform X2	.
7634	C4BPA	2.14522	2.24439	1.04623	5e-05	5e-05	0.75085	0.0899875	4.6456	5.74672	5.81192	5.13902	4.88525	3.3646	4.90321	5.85885	6.19233	5.52594	5.96804	5.90349	243	267	72	263	458	551	322	478	434	396982	#FF6347,black	#FF6347,black		gene16935	NC_010451.4	67815544	67827509	11966	+	BestRefSeq	gene	C4BPA	Gene	protein_coding	C4BPA	XM_013979647.2	XP_013835101.2	C4b-binding protein alpha chain isoform X2	complement component 4 binding protein, alpha
7817	IL33	1.83796	2.1153	1.1509	0.00065	5e-05	0.39085	0.117547	3.55136	4.42946	4.63222	3.7977	3.67948	3.07928	3.93189	4.20445	4.95163	4.04726	4.96377	4.73651	306	336	232	445	478	735	424	714	671	100518643	#FFA07A,black	#FF6347,black		gene1710	NC_010443.5	215899830	215941944	42115	-	BestRefSeq%2CGnomon	gene	IL33	Gene	protein_coding	IL33	XM_021073766.1	XP_020929425.1	interleukin-33 isoform X2	interleukin 33
7974	LOC102158002	0.49476	0.625691	1.26463	0.0005	0.0147	0.2423	0.163276	4.37461	3.35941	3.69813	3.42541	4.52005	4.8351	3.50222	3.75253	2.58028	4.00031	3.31131	3.70128	112	331	343	152	162	61	173	111	143	102158002	#87CEEB,black	#B0E0E6,black	#FFE4B3,black	gene17241	NC_010451.4	108678512	108693088	14577	-	Gnomon	gene	LOC102158002	Gene	C_region	LOC102158002	.	0	T-cell receptor gamma-2 chain C region-like	.
7975	LOC110255503	0.365896	0.429616	1.17415	0.0002	0.0002	0.48475	0.200398	4.19435	2.74385	2.97547	3.30777	3.70534	4.9989	2.57128	3.3541	1.97338	2.86656	1.88979	3.65493	102	181	383	72	119	36	72	33	137	110255503	#87CEEB,black	#87CEEB,black		gene17242	NC_010451.4	108705047	108720076	15030	-	Gnomon	gene	LOC110255503	Gene	C_region	LOC110255503	.	0	T-cell receptor gamma chain C region 1-like	.
8279	DDC	0.40749	0.494335	1.21312	5e-05	5e-05	0.1489	0.0221769	5.16153	3.86636	4.14509	4.77661	4.95698	5.61188	3.70604	4.20471	3.61632	4.04356	4.41311	3.93384	651	981	1282	383	493	295	382	541	368	396857	#87CEEB,black	#87CEEB,black		gene17522	NC_010451.4	136496364	136571220	74857	-	Gnomon	gene	DDC	Gene	protein_coding	DDC	XM_021063927.1	XP_020919586.1	aromatic-L-amino-acid decarboxylase isoform X1	.
8527	CSRP1	2.04682	2.35224	1.14922	5e-05	5e-05	0.41405	0.187903	6.88594	7.91932	8.11997	7.18043	6.8103	6.60774	7.36469	7.28188	8.66463	7.63694	8.53695	8.04508	3004	3052	2174	4374	3664	8911	4135	8303	5690	100622890	#FF6347,black	#FF6347,black		gene17751	NC_010452.4	23843130	23864020	20891	-	Gnomon	gene	CSRP1	Gene	protein_coding	CSRP1	XM_003357676.4	XP_003357724.1	cysteine and glycine-rich protein 1	.
9428	TPM2	2.3771	2.82347	1.18778	5e-05	5e-05	0.40745	0.210715	8.50551	9.75472	10.003	8.57552	8.74809	8.12314	8.9152	8.92514	10.6643	9.50703	10.3678	10.0076	4318	6381	3409	6994	6236	19484	8235	16148	12050	396693	#FF6347,black	#FF6347,black		gene1857	NC_010443.5	236402249	236410390	8142	-	BestRefSeq%2CGnomon	gene	TPM2	Gene	protein_coding	TPM2	XM_021080975.1	XP_020936634.1	tropomyosin beta chain isoform X1	tropomyosin 2 (beta)
10018	ACE	0.470455	0.660845	1.40469	5e-05	0.02315	0.0603	0.402575	6.51093	5.42305	5.91331	5.65171	6.2513	7.20107	5.63851	5.81305	4.50312	6.83759	5.30234	4.75329	2638	5332	7799	3417	3367	998	5571	1928	1280	613133	#87CEEB,black	#B0E0E6,black	#FFE4B3,black	gene19108	NC_010454.4	15394487	15414609	20123	-	BestRefSeq	gene	ACE	Gene	protein_coding	ACE	NM_001083941.2	NP_001077410.2	angiotensin-converting enzyme isoform 2 precursor	angiotensin I converting enzyme (peptidyl-dipeptidase A) 1
10594	CCL4	0.467462	0.441845	0.945199	0.02225	0.0115	0.8746	0.0412255	4.1233	3.02622	2.94491	4.43484	3.94725	3.92878	3.45804	3.49062	1.14435	2.15897	3.14562	3.29061	29	27	23	18	16	2	5	13	13	396668	#87CEEB,black	#87CEEB,black		gene19634	NC_010454.4	39479190	39480511	1322	-	BestRefSeq	gene	CCL4	Gene	protein_coding	CCL4	NM_213779.1	NP_998944.1	C-C motif chemokine 4 precursor	chemokine (C-C motif) ligand 4
10605	CCL5	0.477464	0.571128	1.19617	5e-05	5e-05	0.19695	0.115257	8.60088	7.53434	7.79276	7.9055	8.60566	9.06463	7.84626	7.85269	6.56785	7.99898	7.11206	8.08256	1731	3711	4225	2128	1888	732	1859	1088	2034	396613	#87CEEB,black	#B0E0E6,black		gene19644	NC_010454.4	39652731	39659121	6391	+	BestRefSeq	gene	CCL5	Gene	protein_coding	CCL5	NM_001129946.1	NP_001123418.1	C-C motif chemokine 5 precursor	C-C motif chemokine ligand 5
10871	ITGAE	0.431286	0.483394	1.12082	5e-05	5e-05	0.4134	0.0288325	4.61157	3.39829	3.56284	4.09898	4.62588	4.97789	3.74716	3.70636	2.36435	3.70805	3.21567	3.71077	927	1790	1887	914	788	250	693	509	720	100519919	#87CEEB,black	#87CEEB,black		gene19890	NC_010454.4	49810050	49878142	68093	-	Gnomon	gene	ITGAE	Gene	protein_coding	ITGAE	XM_021067683.1	XP_020923342.1	LOW QUALITY PROTEIN: integrin alpha-E	.
11132	PMP22	0.406039	0.435728	1.07312	5e-05	5e-05	0.6377	0.115106	6.6432	5.34289	5.4447	7.17282	6.17191	6.38328	5.76962	5.33232	4.75022	6.45947	4.35826	4.469	3176	2089	1961	1529	984	594	1864	459	485	110256114	#87CEEB,black	#87CEEB,black		gene20130	NC_010454.4	58679773	58734195	54423	-	Gnomon	gene	PMP22	Gene	protein_coding	PMP22	XM_021067896.1	XP_020923555.1	peripheral myelin protein 22	.
12460	LOC110256379	2.29327	2.3019	1.00376	5e-05	5e-05	0.9777	0.023288	3.20958	4.40699	4.4124	3.5083	3.61776	2.03476	4.66553	4.55598	3.88192	4.23393	4.44363	4.54265	203	262	61	566	468	264	314	405	425	110256379	#FF6347,black	#FF6347,black		gene21339	NC_010455.5	123802640	123837673	35034	+	Gnomon	gene	LOC110256379	Gene	protein_coding	LOC110256379	XM_021070002.1	XP_020925661.1	nmrA-like family domain-containing protein 1 isoform X3	.
12610	MYLK	2.21552	2.70291	1.21999	0.00045	5e-05	0.3802	0.15184	6.92663	8.07428	8.36114	7.11493	7.14677	6.4032	7.29844	7.57594	8.84661	7.79716	8.73499	8.40064	6942	8804	4049	9238	9893	21327	10283	20415	15284	396848	#FF6347,black	#FF6347,black		gene21475	NC_010455.5	136509878	136809674	299797	+	Gnomon	gene	MYLK	Gene	protein_coding	MYLK	XM_021070234.1	XP_020925893.1	myosin light chain kinase, smooth muscle isoform X1	.
13148	SH3BGR	2.09715	2.37706	1.13347	5e-05	5e-05	0.37675	0.180819	3.7157	4.78413	4.96487	4.06363	3.73656	3.22702	4.18126	4.17333	5.53835	4.50323	5.32139	4.95548	217	224	125	303	267	666	300	581	430	100626262	#FF6347,black	#FF6347,black		gene21962	NC_010455.5	203046575	203108638	62064	+	BestRefSeq	gene	SH3BGR	Gene	protein_coding	SH3BGR	NM_001244236.1	NP_001231165.1	SH3 domain-binding glutamic acid-rich protein	SH3 domain binding glutamate rich protein
13155	PCP4	2.78732	3.48794	1.25136	5e-05	5e-05	0.13655	0.193198	5.74933	7.22821	7.55171	6.04412	6.07244	4.81222	6.02128	6.57463	8.17764	6.96294	7.99254	7.51918	342	471	152	470	585	1794	686	1548	1019	110256491	#FF6347,black	#FF6347,black	#FFE4B3,black	gene21969	NC_010455.5	203412479	203479216	66738	+	Gnomon	gene	PCP4	Gene	protein_coding	PCP4	XM_021071000.1	XP_020926659.1	Purkinje cell protein 4 isoform X1	.
13168	MX1	0.355627	0.408024	1.14734	5e-05	5e-05	0.31375	0.00668843	6.08433	4.59277	4.79106	6.04626	6.33663	5.82408	5.02574	4.57425	3.99929	4.67601	5.41054	3.90295	2159	3483	1990	1341	861	523	815	1476	480	397128	#87CEEB,black	#87CEEB,black		gene21981	NC_010455.5	204843049	204868927	25879	+	BestRefSeq	gene	MX1	Gene	protein_coding	MX1	NM_214061.2	NP_999226.2	interferon-induced GTP-binding protein Mx1	myxovirus (influenza virus) resistance 1, interferon-inducible protein p78 (mouse)
13491	DDX60	0.49625	0.65305	1.31597	5e-05	0.0009	0.0374	0.0867299	4.6401	3.62924	4.02537	4.53228	4.5253	4.83985	4.22435	3.69664	2.44999	4.58225	3.62364	3.65194	1851	2425	2487	1897	1139	392	1918	1011	1003	100158037	#87CEEB,black	#B0E0E6,black	#FFE4B3,black	gene22276	NC_010456.5	21077491	21163563	86073	+	Gnomon	gene	DDX60	Gene	protein_coding	DDX60	XM_021072214.1	XP_020927873.1	probable ATP-dependent RNA helicase DDX60 isoform X1	.
14402	C14H10orf99	0.451698	0.417199	0.923625	5e-05	5e-05	0.5896	0.00065136	5.34048	4.19391	4.07928	5.50514	5.14829	5.34597	4.27117	3.92387	4.35183	4.39034	3.65518	4.09947	610	623	590	322	221	283	275	172	230	100511838	#87CEEB,black	#87CEEB,black		gene23101	NC_010456.5	85404074	85421474	17401	+	BestRefSeq	gene	C14H10orf99	Gene	protein_coding	C14H10orf99	NM_001243901.1	NP_001230830.1	secreted protein C10orf99 homolog precursor	chromosome 14 open reading frame, human C10orf99
14470	MSMB	1.28502	2.11816	1.64835	0.07195	5e-05	0.0005	0.153181	6.37568	6.73747	7.4585	6.47693	6.41903	6.21853	6.34334	6.60767	7.14357	8.02012	6.5259	7.45872	371	470	341	433	458	649	1102	427	767	396852	#FFE4B3,black	#FF6347,black	#FFA07A,black	gene23164	NC_010456.5	90533092	90542309	9218	-	BestRefSeq	gene	MSMB	Gene	protein_coding	MSMB	NM_213852.1	NP_999017.1	beta-microseminoprotein precursor	microseminoprotein beta
15375	PDLIM3	2.01688	2.07319	1.02792	0.0033	0.002	0.90155	0.221278	4.0599	5.07202	5.11175	4.15825	4.16142	3.83653	4.45371	4.53048	5.80454	4.56836	5.27513	5.36748	389	513	331	617	580	1336	525	935	964	414421	#FF6347,black	#FF6347,black		gene23985	NC_010457.5	46516178	46546658	30481	-	BestRefSeq%2CGnomon	gene	PDLIM3	Gene	protein_coding	PDLIM3	XM_005671717.3	XP_005671774.1	PDZ and LIM domain protein 3 isoform X2	PDZ and LIM domain 3
16049	DES	2.69553	3.60447	1.3372	0.0001	5e-05	0.2394	0.0781308	7.85534	9.28591	9.70513	7.98339	7.99395	7.54481	8.7089	8.57336	10.0678	9.18745	10.0458	9.75495	6520	8597	5270	13712	11213	29543	15171	29703	23236	396725	#FF6347,black	#FF6347,black	#FFE4B3,black	gene24596	NC_010457.5	121428539	121435426	6888	+	BestRefSeq%2CGnomon	gene	DES	Gene	protein_coding	DES	XM_021074667.1	XP_020930326.1	desmin isoform X1	desmin
16542	GZMA	0.431719	0.55218	1.27903	5e-05	0.0001	0.0845	0.026808	7.82876	6.61692	6.97197	7.86796	7.60632	7.98623	7.05464	7.01861	4.99313	7.43801	6.74166	6.58784	2873	3152	3381	2087	1803	405	2136	1416	1220	100233183	#87CEEB,black	#B0E0E6,black	#FFE4B3,black	gene25040	NC_010458.4	34262495	34272084	9590	+	BestRefSeq	gene	GZMA	Gene	protein_coding	GZMA	NM_001143709.1	NP_001137181.1	granzyme A precursor	granzyme A (granzyme 1, cytotoxic T-lymphocyte-associated serine esterase 3)
16543	GZMA	0.455762	0.55068	1.20826	5e-05	5e-05	0.19585	0.0199209	6.11903	4.98538	5.25832	6.29078	5.96278	6.08431	5.23642	5.51905	3.52076	5.57763	5.06602	5.06904	633	662	596	385	416	92	385	290	277	100526762	#87CEEB,black	#B0E0E6,black		gene25041	NC_010458.4	34282160	34290422	8263	+	BestRefSeq	gene	GZMA	Gene	protein_coding	GZMA	NM_001143709.1	NP_001137181.1	granzyme A precursor	granzyme A (granzyme 1, cytotoxic T-lymphocyte-associated serine esterase 3)
17445	MYL9	2.24822	2.96772	1.32003	0.00015	5e-05	0.15075	0.0905699	7.81525	8.98403	9.3846	7.92195	7.94584	7.54382	8.36965	8.40957	9.72841	8.86948	9.69953	9.46364	3554	4756	2956	6214	5664	13217	6884	13184	10763	100157760	#FF6347,black	#FF6347,black	#FFE4B3,black	gene25865	NC_010459.5	39788165	39795240	7076	+	BestRefSeq	gene	MYL9	Gene	protein_coding	MYL9	NM_001244472.1	NP_001231401.1	myosin regulatory light polypeptide 9	myosin light chain 9
17745	PCK1	0.402266	0.778647	1.93565	5e-05	0.12395	0.0002	0.414983	6.0981	4.78432	5.73714	5.98542	6.26067	6.03296	5.85073	3.96178	3.22936	6.86909	4.51099	4.34496	2073	3308	2311	2412	553	293	3848	775	664	100144531	#87CEEB,black	#E0FFFF,black	#FFA07A,black	gene26135	NC_010459.5	57930507	57936523	6017	+	BestRefSeq%2CGnomon	gene	PCK1	Gene	protein_coding	PCK1	XM_005673043.3	XP_005673100.1	phosphoenolpyruvate carboxykinase, cytosolic [GTP] isoform X1	phosphoenolpyruvate carboxykinase 1
18117	CALD1	1.7965	2.30269	1.28176	0.0028	5e-05	0.2162	0.156477	6.29609	7.14128	7.49941	6.6792	6.40085	5.60767	6.41218	6.6924	7.87604	7.05163	7.76759	7.58693	6706	7198	3326	7121	7634	16355	8749	15495	13127	100524227	#FFA07A,black	#FF6347,black	#FFE4B3,black	gene26475	NC_010460.4	14267955	14486641	218687	-	Gnomon	gene	CALD1	Gene	protein_coding	CALD1	XM_021079167.1	XP_020934826.1	caldesmon isoform X5	.
18876	PYGM	2.17313	2.41557	1.11156	5e-05	5e-05	0.4442	0.179744	3.89618	5.01596	5.16855	3.97916	4.31055	3.17855	4.1311	4.5903	5.7933	4.83595	5.43044	5.17838	618	1037	363	885	1099	2393	1153	1886	1527	733659	#FF6347,black	#FF6347,black		gene2717	NC_010444.4	7409330	7421256	11927	+	Gnomon	gene	PYGM	Gene	protein_coding	PYGM	XM_003122588.5	XP_003122636.2	glycogen phosphorylase, muscle form	.
19818	SCGB1A1	1.29077	0.327205	0.253496	0.2662	0.0019	0.0003	0.426757	3.89751	4.26574	2.28578	2.61108	4.52374	3.96309	4.06471	0	5.321	3.60261	0.566675	0	19	108	60	75	0	160	42	2	0	102164135	#FFE4B3,black	#87CEEB,black	#87CEEB,black	gene2805	NC_010444.4	9297282	9302204	4923	-	Gnomon	gene	SCGB1A1	Gene	protein_coding	SCGB1A1	XM_003353832.3	XP_003353880.1	uteroglobin	.
20753	LOC396781	1.62506	0.554516	0.341227	0.11275	0.01305	0.0022	0.346339	9.31074	10.0112	8.46005	9.36595	9.57907	8.90833	9.6331	8.15411	10.9781	7.85141	8.7948	8.5751	11225	17127	8833	17302	5493	36343	3925	8131	6722	396781	#FFA07A,black	#B0E0E6,black	#87CEEB,black	gene28896	NW_018084979.1	3676148	3841291	165144	-	BestRefSeq	gene	LOC396781	Gene	protein_coding	LOC396781	NM_213828.1	NP_998993.1	IgG heavy chain precursor	IgG heavy chain
21289	LOC110258673	0.399282	0.479311	1.20043	0.0005	0.0032	0.45995	0.518954	4.20672	2.8822	3.14575	3.48011	5.38074	1.36283	2.34351	3.50197	2.51442	3.17205	2.43258	3.60164	35	185	6	18	40	18	28	17	40	110258673	#87CEEB,black	#87CEEB,black		gene29380	NW_018085156.1	11109	11651	543	-	Gnomon	pseudogene	LOC110258673	Gene	transcribed_pseudogene	LOC110258673	.	.	.	.
21328	LOC110258704	3.63326	1.63404	0.449745	5e-05	0.0284	0.00015	0.348484	3.06355	4.92481	3.77199	2.63957	3.88101	2.04126	4.79132	1.38132	5.92669	3.48055	2.95162	4.46498	26	90	17	170	9	324	51	37	109	110258704	#FF6347,black	#FFA07A,black	#87CEEB,black	gene29415	NW_018085169.1	224839	235346	10508	-	Gnomon	pseudogene	LOC110258704	Gene	transcribed_pseudogene	LOC110258704	.	.	.	.
22572	SLC5A12	0.399202	0.567814	1.42237	5e-05	0.00075	0.0266	0.23558	5.84552	4.52071	5.02901	5.02013	5.95812	6.28327	5.16409	4.76052	2.56154	6.01044	3.76893	4.31129	2025	5180	5328	2873	1913	331	4084	869	1258	100519011	#87CEEB,black	#B0E0E6,black	#FFE4B3,black	gene3210	NC_010444.4	33560988	33613548	52561	+	Gnomon	gene	SLC5A12	Gene	protein_coding	SLC5A12	XM_003122908.4	XP_003122956.1	sodium-coupled monocarboxylate transporter 2	.
22623	SAA3	85.8195	1.64202	0.0191334	0.1231	0.262	5e-05	0.42114	0.588273	7.01151	1.30375	0.200404	0	1.23959	1.25566	8.58049	0.908472	0.834044	1.16137	1.75988	1	0	7	8	2154	6	4	6	11	733603	#FF0000,black	#FFA07A,black	#1E90FF,black	gene3257	NC_010444.4	41021349	41025950	4602	+	BestRefSeq%2CGnomon	gene	SAA3	Gene	protein_coding	SAA3	XM_013994502.2	XP_013849956.1	serum amyloid A-3 protein isoform X1	serum amyloid A-3 protein
23148	PLN	1.9106	2.32124	1.21492	0.00195	5e-05	0.28405	0.0708208	4.58417	5.5182	5.79906	4.94686	4.59528	4.08284	5.23054	4.98213	6.0946	5.46355	6.04231	5.83305	218	223	127	342	253	529	317	518	425	397421	#FFA07A,black	#FF6347,black		gene373	NC_010443.5	43449354	43458925	9572	-	BestRefSeq	gene	PLN	Gene	protein_coding	PLN	NM_214213.1	NP_999378.1	cardiac phospholamban	phospholamban
23481	CNN1	2.48534	3.22077	1.2959	5e-05	5e-05	0.19335	0.147415	7.53519	8.84864	9.22259	7.74413	7.68438	7.09144	8.10422	8.0779	9.71017	8.70512	9.66446	9.138	3671	4638	2522	6051	5257	15238	7186	15029	10060	396911	#FF6347,black	#FF6347,black	#FFE4B3,black	gene4035	NC_010444.4	70183370	70190756	7387	+	BestRefSeq%2CGnomon	gene	CNN1	Gene	protein_coding	CNN1	NM_213878.1	NP_999043.1	calponin-1	calponin 1
23876	PDLIM7	2.00115	2.27565	1.13717	5e-05	5e-05	0.3644	0.090216	5.05166	6.0525	6.23794	5.19458	5.18047	4.73419	5.77829	5.43897	6.65609	5.93551	6.53325	6.18201	737	914	566	1362	990	2120	1221	1999	1496	100624749	#FF6347,black	#FF6347,black		gene4393	NC_010444.4	80453013	80472660	19648	+	Gnomon	gene	PDLIM7	Gene	protein_coding	PDLIM7	XM_021084376.1	XP_020940035.1	PDZ and LIM domain protein 7 isoform X1	.
23904	CDHR2	0.486039	0.595637	1.22549	5e-05	0.0092	0.27	0.278706	6.97888	5.93803	6.23139	6.93847	6.98	7.0171	6.37956	6.24919	4.6206	7.33247	5.0488	4.96009	6772	9169	7702	5862	4755	1378	8912	1910	1738	100525685	#87CEEB,black	#B0E0E6,black		gene4419	NC_010444.4	81319179	81361598	42420	-	Gnomon	gene	CDHR2	Gene	protein_coding	CDHR2	XM_013994874.2	XP_013850328.2	cadherin-related family member 2	.
24840	MYH11	1.57803	2.25782	1.43078	0.068	0.00215	0.19935	0.106118	7.69079	8.34892	8.86573	7.96432	7.88751	7.05851	7.66854	7.98293	9.02706	8.64241	9.2149	8.66411	22351	27864	12788	23287	25774	49005	35786	56905	37677	100627924	#FFA07A,black	#FF6347,black	#FFE4B3,black	gene5271	NC_010445.4	7002667	7143093	140427	+	Gnomon	gene	MYH11	Gene	protein_coding	MYH11	XM_021086165.1	XP_020941824.1	LOW QUALITY PROTEIN: myosin-11	.
25665	OGN	1.88763	2.1388	1.13306	0.00225	0.0001	0.55635	0.194348	4.87887	5.79545	5.97568	5.11007	4.86532	4.61965	5.10481	5.41057	6.48661	5.36297	6.26376	6.14561	1357	1493	1024	1734	1783	3747	1619	3272	2927	106509723	#FFA07A,black	#FF6347,black		gene6016	NC_010445.4	42116521	42135940	19420	-	BestRefSeq%2CGnomon	gene	OGN	Gene	protein_coding	OGN	XM_013995780.2	XP_013851234.1	mimecan isoform X1	osteoglycin
25667	ASPN	2.29992	2.0034	0.871071	0.03515	0.0689	0.73455	0.195679	3.23847	4.44006	4.24092	3.65673	3.0231	2.9208	3.83951	4.03697	5.10386	3.51087	4.49739	4.50703	388	317	236	574	587	1171	347	770	752	100511749	#FF6347,black	#FF6347,black		gene6018	NC_010445.4	42165553	42192902	27350	-	BestRefSeq%2CGnomon	gene	ASPN	Gene	protein_coding	ASPN	XM_005662248.3	XP_005662305.1	asporin isoform X1	asporin
25889	FABP1	1.4162	2.21158	1.56163	0.11225	0.00095	0.067	0.323131	10.5098	11.0118	11.6548	11.0795	8.83537	10.7757	11.7257	10.8947	9.8197	12.3079	11.5082	10.7227	8763	2367	7978	17656	8804	4104	21093	13552	7289	445535	#FFE4B3,black	#FF6347,black	#FFA07A,black	gene6220	NC_010445.4	57850511	57854966	4456	+	BestRefSeq%2CGnomon	gene	FABP1	Gene	protein_coding	FABP1	NM_001004046.2	NP_001004046.1	fatty acid-binding protein, liver	fatty acid binding protein 1
25908	GNLY	0.317291	0.356237	1.12275	5e-05	5e-05	0.49525	0.00888339	6.92134	5.26522	5.43225	6.53504	7.12763	7.03398	4.6048	6.1653	4.26846	4.87291	5.88678	5.35984	365	729	571	119	317	80	114	258	166	396869	#87CEEB,black	#87CEEB,black		gene6238	NC_010445.4	59067327	59072034	4708	-	BestRefSeq	gene	GNLY	Gene	protein_coding	GNLY	NM_001278755.1	NP_001265684.1	antimicrobial peptide NK-lysin precursor	granulysin
25995	ACTG2	3.29574	4.26102	1.29289	5e-05	5e-05	0.30295	0.147138	8.1045	9.82511	10.1957	7.36845	8.59113	8.10227	8.99772	8.83891	10.7749	9.4836	10.5423	10.3566	2896	8925	5219	11519	9151	32655	12627	28290	23959	100520667	#FF6347,black	#FF4500,black	#FFE4B3,black	gene6316	NC_010445.4	69097366	69121542	24177	-	Gnomon	gene	ACTG2	Gene	protein_coding	ACTG2	XM_021087371.1	XP_020943030.1	actin, gamma-enteric smooth muscle	.
26399	PLB1	0.468323	0.4069	0.868846	5e-05	5e-05	0.2739	0.0163608	5.1225	4.02807	3.82525	4.92919	5.48222	4.87479	4.37005	4.30534	3.08639	4.11985	3.88013	3.38046	1909	3723	1976	1632	1384	509	1061	950	632	100519306	#87CEEB,black	#87CEEB,black		gene6684	NC_010445.4	110605923	110741236	135314	-	Gnomon	gene	PLB1	Gene	protein_coding	PLB1	XM_021087673.1	XP_020943332.1	phospholipase B1, membrane-associated isoform X1	.
26510	APOB	0.444319	0.607479	1.36721	5e-05	0.10265	0.2747	0.427562	6.79011	5.61977	6.07101	6.89475	6.71389	6.75542	6.17956	6.06873	2.98392	7.40238	4.39114	3.52715	21869	24217	19725	16788	13645	1218	29487	3742	1878	100523371	#87CEEB,black	#B0E0E6,black	#FFE4B3,black	gene6784	NC_010445.4	117250096	117316200	66105	+	BestRefSeq%2CGnomon	gene	APOB	Gene	protein_coding	APOB	NM_001315684.1	NP_001302613.1	apolipoprotein B-100	apolipoprotein B-100
26799	ST3GAL1	0.618335	0.0891554	0.144186	0.06755	5e-05	5e-05	0.395756	6.07173	5.3782	2.5842	6.07579	7.01839	2.23077	2.16324	6.83376	2.638	2.54873	2.56132	2.64082	5999	15278	340	392	11614	483	436	453	478	445537	#B0E0E6,black	#1E90FF,black	#00BFFF,black	gene7046	NC_010446.5	7814492	7911053	96562	+	BestRefSeq%2CGnomon	gene	ST3GAL1	Gene	protein_coding	ST3GAL1	XM_005662836.3	XP_005662893.1	CMP-N-acetylneuraminate-beta-galactosamide-alpha-2,3-sialyltransferase 1 isoform X1	ST3 beta-galactoside alpha-2,3-sialyltransferase 1
27166	FABP4	3.9628	3.35489	0.846595	5e-05	5e-05	0.35985	0.410431	2.24444	4.23096	3.9907	2.33005	1.79916	2.51277	2.70593	3.5909	5.23876	2.9883	5.00675	2.9272	37	30	47	65	115	361	64	311	63	399533	#FF6347,black	#FF6347,black		gene7379	NC_010446.5	55096400	55101209	4810	+	BestRefSeq	gene	FABP4	Gene	protein_coding	FABP4	NM_001002817.1	NP_001002817.1	fatty acid-binding protein, adipocyte	fatty acid binding protein 4, adipocyte
27496	HSPA6	1.16299	3.42338	2.94359	0.2967	5e-05	5e-05	0.00583559	3.00842	3.22627	4.78384	2.51737	3.70719	2.42065	2.37967	4.08174	2.57009	4.51723	4.90127	4.90013	151	507	150	172	579	166	700	989	956	396906		#FF6347,black	#FF6347,black	gene7680	NC_010446.5	88970592	88973109	2518	-	BestRefSeq	gene	HSPA6	Gene	protein_coding	HSPA6	NM_001123127.1	NP_001116599.1	heat shock 70 kDa protein	heat shock protein 70
27839	S100A2	2.22567	6.47704	2.91015	5e-05	5e-05	5e-05	0.336678	4.01886	5.1731	6.71419	4.01568	4.0307	4.0101	3.71773	3.88845	6.32682	7.89376	5.71243	4.62823	75	100	82	77	77	427	1182	281	122	100152729	#FF6347,black	#FF4500,black	#FF6347,black	gene7993	NC_010446.5	96073496	96076825	3330	+	Gnomon	gene	S100A2	Gene	protein_coding	S100A2	XM_001929556.5	XP_001929591.1	protein S100-A2	.
28081	TPM1	2.19022	2.94257	1.3435	0.00025	5e-05	0.17665	0.134216	8.03056	9.16164	9.58764	7.97461	8.22225	7.87203	8.34594	8.51861	10.0028	9.06527	9.94474	9.62034	5537	8638	5598	9165	9188	23829	11797	23307	17932	100037999	#FF6347,black	#FF6347,black	#FFE4B3,black	gene821	NC_010443.5	108986981	109016090	29110	-	BestRefSeq%2CGnomon	gene	TPM1	Gene	protein_coding	TPM1	XM_005659518.3	XP_005659575.1	tropomyosin alpha-1 chain isoform X7	tropomyosin 1 (alpha)
28313	GCNT3	0.257708	0.526123	2.04155	5e-05	5e-05	5e-05	0.0485594	5.07131	3.11512	4.14478	5.30895	5.37739	4.29679	2.85117	2.43813	3.73965	4.52983	4.60871	2.47724	1830	2516	947	391	257	620	1042	1185	239	100522112	#87CEEB,black	#B0E0E6,black	#FF6347,black	gene842	NC_010443.5	112424212	112540984	116773	-	Gnomon	gene	GCNT3	Gene	protein_coding	GCNT3	XM_021094516.1	XP_020950175.1	beta-1,3-galactosyl-O-glycosyl-glycoprotein beta-1,6-N-acetylglucosaminyltransferase 3	.
28449	CLCA4	0.364389	0.478982	1.31448	0.02695	0.1798	0.61825	0.131017	9.26223	7.80578	8.20028	8.88552	9.67502	9.1079	8.26157	8.02854	6.69018	9.32271	6.80193	7.02729	23837	54240	29953	19779	14949	5420	32281	5972	6776	100154624	#87CEEB,black	#87CEEB,black	#FFE4B3,black	gene8543	NC_010446.5	129562573	129593123	30551	-	Gnomon	gene	CLCA4	Gene	protein_coding	CLCA4	XM_001926978.5	XP_001927013.4	calcium-activated chloride channel regulator 4	.
29261	LYZ	1.09353	2.47069	2.25939	0.6808	0.0005	0.0027	0.00199185	10.3977	10.5267	11.7026	10.3806	10.2613	10.5379	11.0879	10.4418	9.74496	11.7833	11.7553	11.5592	19474	23595	23507	40729	23066	13283	51634	54508	45747	100157211		#FF6347,black	#FF6347,black	gene9284	NC_010447.5	33612593	33618953	6361	+	BestRefSeq	gene	LYZ	Gene	protein_coding	LYZ	NM_214392.2	NP_999557.2	lysozyme C-3 precursor	lysozyme
29450	MGP	2.37445	2.15529	0.907702	5e-05	5e-05	0.4896	0.0861868	7.20356	8.45116	8.31145	7.40741	7.22059	6.94578	7.88072	8.42354	8.87934	7.65054	8.76526	8.30836	890	1030	707	1586	2038	2694	1064	2525	1733	397206	#FF6347,black	#FF6347,black		gene9456	NC_010447.5	57665272	57669360	4089	+	BestRefSeq	gene	MGP	Gene	protein_coding	MGP	NM_214116.1	NP_999281.1	matrix Gla protein precursor	matrix Gla protein
29558	MFAP5	2.27618	1.97022	0.865581	5e-05	0.00015	0.3641	0.403036	3.57616	4.76277	4.55452	3.09831	4.02272	3.45454	4.08534	3.83517	5.64952	3.91222	5.16439	4.29121	74	198	105	198	147	514	138	376	190	100512231	#FF6347,black	#FFA07A,black		gene9553	NC_010447.5	62742520	62757522	15003	+	BestRefSeq%2CGnomon	gene	MFAP5	Gene	protein_coding	MFAP5	XM_021090989.1	XP_020946648.1	microfibrillar-associated protein 5 isoform X3	microfibrillar associated protein 5
[truncated: 1 more columns]
